# Supplementary material for: Modulation of Caecal Microbiota and Metabolome Profile in Salmonella-Infected Broilers by Phage Therapy
Source: Int J Mol Sci. 2023 Oct 15;24(20):15201. doi: 10.3390/ijms242015201 (PMC10607084; doi:10.3390/ijms242015201)
Supplement: Supplementary file 1 [file ijms-24-15201-s001.zip]

Archive with 1 entries (1 files):
- ijms-2649518-supplementary.pdf
